# Supplementary material for: Negative Paper Spray Ionization Mass Spectrometry for the Determination of Endocrine-Disrupting Chemicals with Application to Paraben Analysis in Cosmetics
Source: Molecules. 2025 Nov 10;30(22):4356. doi: 10.3390/molecules30224356 (PMC12654611; doi:10.3390/molecules30224356)
Supplement: Supplementary file 1 [file molecules-30-04356-s001.zip]

Archive with 1 entries (1 files):
- molecules-3920488-supplementary.pdf
